# Supplementary material for: Evidence of cryptic and pseudocryptic speciation in the Paracalanus parvus species complex (Crustacea, Copepoda, Calanoida)
Source: Front Zool. 2014 Mar 2;11:19. doi: 10.1186/1742-9994-11-19 (PMC3948017; doi:10.1186/1742-9994-11-19)
Supplement: Additional file 4 — Results of Maximum Likelihood/Bayesian Inference analyses (ML/BI), jMOTU analyses with 3% and 5% thresholds (determined with the function localMinima of the R package spider), ABGD, GMYC and Rosenberg) with resulting putative species. [file 1742-9994-11-19-S4.zip]

Archive with 1 entries (1 files):
- 1991706440111844_add4.eps
